# Supplementary material for: «Digesting Crohn’s Disease»: The Journey of Young Adults since Diagnosis
Source: J Clin Med. 2023 Nov 16;12(22):7128. doi: 10.3390/jcm12227128 (PMC10672720; doi:10.3390/jcm12227128)
Supplement: Supplementary file 1 [file jcm-12-07128-s001.zip]

Archive with 1 entries (1 files):
- jcm-2682653-supplementary.pdf
